# Supplementary material for: Effects of sepiolite addition to acrylic-latex paint on pull-off adhesion strength in nanosilver-impregnated and thermally-modified beech (Fagus orientalis L.) wood
Source: Sci Rep. 2024 Feb 20;14:4168. doi: 10.1038/s41598-024-54451-9 (PMC10879499; doi:10.1038/s41598-024-54451-9)
Supplement: Supplementary file 1 — Supplementary Information. [file 41598_2024_54451_MOESM1_ESM.xls]

## Sheet: Beech
		Painted Values
UH-UI-P		Un-heated				Heat-treated 185
UH-UI-NWP		Un-impregnated		NS-impregnated		Un-impregnated		NS-impregnated
UH-NSI-P		Painted	NW-painted	Painted	NW-painted	Painted	NW-painted	Painted	NW-painted
UH-NSI-NWP		6.44	4.59	5.2	4.4	6.48	6.59	6.58	6.48
HT-UI-P		7.21	5.77	7.59	5.51	5.88	5.09	5.29	6.24
HT-UI-NWP		7.34	5.01	5.4	6.45	6.9	6.29	5.21	5.84
HT-NSI-P		8.81	4.95	8.61	6.53	5.24	4.33	5.24	5.26
HT-NSI-NWP		7.11	6.82	5.02	6.27	5.54	5.5	5.12	4.74
		7.56	7.1	8.02	6.28	5.35	4.14	6.78	4.9
		6.3	6.98	5.1	5.12	6.78	4.82	5.23	5.22
		9	5.7	8.65	6.01	6.8	4.9	5.68	3.99
	Average	7.47125	5.865	6.69875	5.82125	6.12125	5.2075	5.64125	5.33375
	Stan. Dev.	0.984776	0.993594	1.66079	0.75154	0.696654	0.873151	0.664475	0.824291
		Unpainted Values
		Un-heated		Thermally modified at 185
		Control	NS-impregnated	Un-impregnated	NS-impregnated
		7.99	10.07	7.03	7.5
		8.59	9.34	5.83	8.47
		9.03	8.95	6.26	5.46
		8.2	9.2	7.54	5.51
		8.05	9.61	7.64	8.41
		9.21	8.8	7.52	7.62
		9.3	10.3	7.29	6.03
		7.9	9.3	7.34	8.13
	Average	8.53375	9.44625	7.05625	7.14125
	Stan. Dev.	0.577753	0.52126	0.661534	1.27802
		Un-heated				Thermally modified at 185
		Un-impregnated		NS-impregnated		Un-impregnated		NS-impregnated
		Control-P	Sepiolite-P	NSI-P	NSI-Sepiolite-P	TM-P	TM-Sepiolite-P	TM-NSI-P	TM-NSI-Sepiolite-P
	Painted [Mean Values of the Painted specimens]	7.47	5.86	6.7	5.82	6.12	5.21	5.64	5.33
	SD of Painted	0.99	0.99	1.66	0.75	0.7	0.87	0.66	0.82
		8.53375	9.44625	7.05625	7.14125
		0.577753	0.52126	0.661534	1.27802
		Un-heated		Thermally modified at 185
		Control	NS-impregnated	Un-impregnated	NS-impregnated
	Unpainted	8.53	9.45	7.1	7.14
	SD of Unpainted	0.58	0.52	0.66	1.28
